# Supplementary material for: AtCHE1, the Arabidopsis homolog of mammalian AATF/Che-1 protein, is involved in safeguarding genome stability
Source: Commun Biol. 2025 Sep 2;8:1329. doi: 10.1038/s42003-025-08490-1 (PMC12402150; doi:10.1038/s42003-025-08490-1)
Supplement: Supplementary file 5 — Supplementary Data 2 [file 42003_2025_8490_MOESM5_ESM.xlsx]

## Sheet: Figure 1C_1D and 1E
Figure 1C root meristem length (μm)					Figure 1D root meristem cell number					Figure 1E primary root length (cm)
Col-0 4 DAG	che1 4 DAG	Col-0 6 DAG	che1 6 DAG		Col-0 4 DAG	che1 4 DAG	Col-0 6 DAG	che1 6 DAG		Col-0 0 DAG	che1 0 DAG	Col-0 1 DAG	che1 1 DAG	Col-0 2 DAG	che1 2 DAG	Col-0 3 DAG	che1 3 DAG	Col-0 4 DAG	che1 4 DAG	Col-0 5 DAG	che1 5 DAG	Col-0 6 DAG	che1 6DAG	Col-0 7 DAG	che1 7 DAG	Col-0 8 DAG	che1 8 DAG
345.271	337.839	484.214	229.115		34	21	42	17		0	0	0.561	0.185	0.58	0.056	1.335	0.144	1.456	0.357	2.041	0.43	3.024	0.681	3.433	0.642	4.104	0.946
307.788	276.632	428.948	213.004		34	20	39	16		0	0	0.37	0.19	0.9	0.115	1.145	0.298	1.925	0.472	2.3	0.611	2.681	0.769	3.26	0.904	3.914	1.207
307.056	258.355	486.893	269.368		27	16	33	19		0	0	0.433	0.059	0.514	0.384	1.262	0.652	1.583	0.772	2.011	0.896	1.743	1.107	3.634	1.216	4.297	1.465
328.752	322.838	486.029	258.785		28	18	38	10		0	0	0.234	0.063	0.767	0.246	1.371	0.549	0.835	0.635	2.493	0.75	3.328	1.01	3.795	1.043	4.174	1.242
326.161	239.358	454.455	245.677		25	19	32	12		0	0	0.424	0.156	0.914	0.29	1.691	0.491	1.914	0.779	2.442	0.769	3.175	0.982	2.148	1.242	4.99	1.199
246.093	263.501	460.594	221.227		28	14	33	13		0	0	0.457	0.101	1.143	0.29	0.849	0.541	1.982	0.544	2.987	0.82	3.208	0.948	4.343	0.766	3.525	0.964
329.658	283.586	435.923	274.139		27	18	35	16		0	0	0.435	0.066	0.488	0.268	1.536	0.514	2.323	0.657	1.65	0.862	3.533	0.776	3.328	1.106	4.124	1.352
308.818	253.937	539.919	217.722		32	18	35	17		0	0	0.357	0.077	0.919	0.399	1.213	0.492	1.39	0.714	2.109	0.39	2.911	1.055	3.304	1.006	3.885	1.229
408.788	227.932	443.881	226.19		30	21	34	17		0	0	0.403	0.045	0.741	0.384	1.505	0.6	2.226	0.614	2.556	0.724	2.351	0.714	3.463	0.721	3.747	0.993
302.654	248.697	464.553	221.992		30	15	39	12		0	0	0.115	0.214	0.689	0.343	1.406	0.492	2.005	0.391	2.13	0.643	2.318	0.848	3.262	1.086	4.477	1.343
288.083	267.071	484.275	171.701		27	19	36	16		0	0	0.329	0.185	0.887	0.32	1.114	0.253	1.968	0.707	2.154	0.891	2.776	0.713	3.19	0.812	4.345	1.01
322.988	239.827	458.856	179.368		27	18	32	15		0	0	0.246	0.158	0.669	0.265	1.162	0.513	2.074	0.598	1.952	0.598	2.875	1.017	3.679	0.668	3.98	1.128
265.679	282.771	499.185	271.065		30	16	30	15		0	0	0.321	0.25	0.684	0.157	1.348	0.213	1.644	0.392	2.056	0.737	3.319	0.614	3.94	0.731	3.693	1.021
213.107	258.355	480.145	201.985		32	15	42	18		0	0	0.435	0.034	0.833	0.341	1.361	0.511	1.778	0.549	2.297	0.83	3.21	0.741	3.48	1.011	3.903	1.15
371.406	250.441	462.364	247.673		34	15	32	13		0	0	0.465	0.1	0.956	0.281	1.387	0.489	1.882	0.545	2.249	1.124	3.073	0.904	3.474	0.874	4.334	1.11
313.859	284.943	524.181	204.929		28	19	38	15		0	0	0.614	0.181	0.772	0.207	1.304	0.381	1.821	0.556	2.812	0.726	2.959	0.751	3.271	1.027	3.618	1.057
281.86	343.76	425.731	238.727		26	18	38	13		0	0	0.449	0.066	0.94	0.361	1.659	0.423	1.994	0.434	2.488	0.986	3.183	0.845	3.702	1.225	4.15	1.48
330.697	252.834	337.775	287.433		33	20	28	13		0	0	0.522	0.093	0.891	0.385	1.07	0.566	1.919	0.727	2.489	0.884	2.888	1.069	3.591	1.031	4.171	1.246
360.392	169.621	361.456	214.826		33	19	42	15		0	0	0.369	0.146	1.177	0.336	1.442	0.449	2.231	0.254	2.631	0.576	2.922	0.586	3.357	0.764	3.415	0.918
293.055	161.104	363.21	224.7		25	18	41	11		0	0	0.34	0.209	0.68	0.204	1.391	0.312	2.004	0.695	2.301	0.743	2.584	0.839	3.055	0.896	4.79	1.122
293.126	220.907	454.529	251.136		32	20	37	14		0	0	0.529	0.079	0.892	0.095	1.303	0.422	2.214	0.468	2.352	0.416	2.63	0.638	3.292	0.669	4.591	1.06
367.143	332.247		285.999		26	16		15		0	0	0.393	0.094	0.873	0.234	1.51	0.153	1.824	0.58	2.088	0.655	2.88	0.778	3.629	0.78	3.468	1.37
318.494	272.529		287.785		25	16		18		0	0	0.35	0.166	0.856	0.435	1.193	0.359	1.925	0.567	2.578	0.872	3.302	0.793	3.18	1.196	3.042	1.09
	282.041		203.63			19		13		0	0	0.407	0.122	0.902	0.075	1.368	0.555	1.769	0.71	1.862	0.566	2.978	0.982	3.46	0.79	3.612	1.479
	284.36		235.147			19		14		0	0	0.264	0.093	0.701	0.421	1.109	0.088	2.213	0.747	2.018	0.351	2.707	1.056	3.606	0.669	3.438	1.521
	206.133		178.148			14		17		0	0	0.305	0.174	0.84	0.234	1.629	0.581	1.934	0.527	1.703	0.911	2.988	0.881	2.898	1.195	3.001	1.37
	224.451		324.705					17		0	0	0.345	0.098	0.805	0.364	1.316	0.473	1.939	0.666	2.263	0.665	2.143	0.95	3.333	1.188	3.503	1.255
			234.211					14		0	0	0.496	0.065	0.96	0.393	1.299	0.517	1.3	0.61	2.196	0.865	2.739	0.553	2.547	1.074	3.31	1.227
			228.613					16		0	0	0.396	0.098	0.9	0.229	0.88	0.439	1.238	0.56	1.942	0.691	2.624	0.889	2.82	1.052	3.464	1.078
			216.81					10		0	0	0.365	0.19	0.896	0.35	0.94	0.291	1.769	0.564	2.558	0.697	3.222	0.869	3.516	0.96	2.879	1.13
			172.823					15
			250.879					14
			264.088					15
			216.028					13
			165.81					14
			279.826					16
			233.34					17
			264.561					14
								17

## Sheet: Figure 3K and 3L
	Figure 3K CHE1-GFP/H2B-tdTomato distance-gray value				Figure 3L CHE1-GFP/DAPI distance-gray value
	distance (μm）	Gray_Value of CHE1-GFP	Gray_Value of H2B-tdTomato		Distance (µm)	Gray_Value of CHE1-GFP	Gray_Value of DAPI
	0	0	0		0	0	46.875
	0.127389	0	0		0.306748	0.401	49.785
	0.254777	1	0		0.613497	1.175	54.142
	0.382166	2	0		0.920245	0	84.209
	0.509554	0	0		1.22699	3.085	131.793
	0.636943	0	0		1.53374	17.465	164.937
	0.764331	9	0		1.84049	54.262	185.991
	0.89172	19	0		2.14724	124.321	180.056
	1.01911	42	0		2.45399	192.385	151.474
	1.1465	72	1		2.76074	245.702	135.51
	1.27389	108	10		3.06748	255	124.968
	1.40127	139	26		3.37423	255	116.188
	1.52866	130	15		3.68098	255	112.892
	1.65605	116	15		3.98773	255	110.413
	1.78344	112	41		4.29448	255	112.391
	1.91083	112	75		4.60123	255	115.818
	2.03822	111	107		4.90798	255	120.468
	2.16561	87	107		5.21472	255	124.311
	2.29299	92	123		5.52147	243.481	128.201
	2.42038	46	89		5.82822	226.346	134.197
	2.54777	59	114		6.13497	168.117	140.031
	2.67516	44	114		6.44172	74.573	145.996
	2.80255	71	157		6.74847	30.949	140.333
	2.92994	48	149		7.05521	0.804	117.392
	3.05732	27	142		7.36196	0.993	85.718
	3.18471	48	173		7.66871	0	64.948
	3.3121	29	160		7.97546	0	53.755
	3.43949	58	196		8.28221	0	49.337
	3.56688	47	190		8.58896	0	51.491
	3.69427	23	171		8.89571	0	56.75
	3.82166	44	194
	3.94904	41	196
	4.07643	38	196
	4.20382	52	203
	4.33121	30	164
	4.4586	44	173
	4.58599	46	180
	4.71338	33	175
	4.84076	41	188
	4.96815	49	198
	5.09554	64	215
	5.22293	46	195
	5.35032	45	189
	5.47771	53	192
	5.6051	52	186
	5.73248	65	196
	5.85987	75	205
	5.98726	69	198
	6.11465	70	201
	6.24204	73	200
	6.36943	45	161
	6.49682	66	187
	6.6242	77	214
	6.75159	86	216
	6.87898	67	168
	7.00637	83	133
	7.13376	101	87
	7.26115	100	31
	7.38854	132	23
	7.51592	140	6
	7.64331	141	0
	7.7707	143	0
	7.89809	134	1
	8.02548	116	0
	8.15287	99	0
	8.28025	84	1
	8.40764	45	0
	8.53503	22	0
	8.66242	11	0
	8.78981	7	0
	8.9172	3	0
	9.04459	0	0
	9.17197	0	1

## Sheet: Figure 4F and 4G
Figure 4F relative mRNA level of PLT1 and PLT2					Figure 4G relative mRNA level of SCR and SHR
Col-0 PLT1	che1 PLT1	Col-0 PLT2	che1 PLT2		Col-0 SCR	che1 SCR	Col-0 SHR	che1 SHR
1.02357	0.952721	1.02929	0.780873		1.00453	1.14165	1.02602	0.704306
1.00793	0.446877	1.03113	0.503063		1.03567	0.657296	1.12544	0.568498
1.13943	0.418973	1.00262	0.671969		1.01528	0.57724	1.17795	0.865312

## Sheet: Figure 5C_5E
Figure 5C percentage of DNA in the tail of comets				Figure 5E percentage of nuclei per class (%)
Col-0	che1			0			1~2			3~5			6~10			11~20
10.8044	23.4941			Col-0 zeocin	Col-0	che1	Col-0 zeocin	Col-0	che1	Col-0 zeocin	Col-0	che1	Col-0 zeocin	Col-0	che1	Col-0 zeocin	Col-0	che1
16.7228	37.3409			19.72	38.99	22.71	37.48	34.17	28.17	30.97	21.56	36.24	10.65	5.28	11.14	1.18	0	1.75
13.6458	20.6405			11.54	40.65	23.04	46.15	33.33	36.41	33.96	17.07	32.72	7.69	8.13	7.37	0	0.69	0.46
				13.95	27.57	13.24	28.23	29.78	31.05	38.78	29.41	36.53	18.03	12.13	18.26	1.02	1.1	0.91

## Sheet: Figure 5F_5G_5H
Figure 5F relative mRNA level of PARP2					Figure 5G relative mRNA level of BRCA1					Figure 5H relative mRNA level of RAD51
control Col-0	control che1	2mM HU Col-0	2mM HU che1		control Col-0	control che1	2mM HU Col-0	2mM HU che1		control Col-0	control che1	2mM HU Col-0	2mM HU che1
1.05064	2.52123	4.16394	3.87336		1.01559	1.84883	4.36534	3.26778		1.01565	0.733858	4.10428	2.461
1.00019	2.49244	3.5267	1.13044		1.00435	1.48023	4.39051	1.13404		1.00642	1.14234	3.63029	0.994003
1.00835	1.78711	4.9264	3.38053		1.01132	0.915556	4.34052	3.82296		1.01646	0.96502	4.7053	3.29349

## Sheet: Figure 6B_6C
Figure 6B cell death area of Col-0, che1, sog1-1 and sog1-1;che1 (μm2)					Figure 6C percentage of roots (%) showed cell death of Col-0, che1, sog1-1 and sog1-1;che1
Col-0	sog1-1	che1	sog1-1;che1		Col-0	sog1-1	che1	sog1-1;che1
0	31.9138	46.6709	143.62		0	8.33	20	58.33
0	15.0122	22.3091	297.298		0	7.69	25	80
18.7039	3.80767	64.5239	224.598		22.22	6.67	40	75

## Sheet: Figure 7C_7D_7G_7H
Figure 7C root meristem length (μm)									Figure 7D root meristem cell number
control Col-0	control atr-2	control che1	control atr-2;che1	1mM HU Col-0	1mM HU atr-2	1mM HU che1	1mM HU atr-2;che1		control Col-0	control atr-2	control che1	control atr-2;che1	1mM HU Col-0	1mM HU atr-2	1mM HU che1	1mM HU atr-2;che1
350.005	297.176	184.204	182.831	281.782	0	169.462	115.361		33.4667	32.5	14.3889	14.3889	26.6667	0	13.95	9.89474
330.527	277.154	153.938	155.916	238.316	8.21679	146.867	95.8744		34.15	26.1875	11.7895	12.6471	22.3333	1.14286	12.1	9
301.826	286.323	215.191	196.641	222.302	0	181.818	191.112		28.3333	28.9231	15.75	14.6429	23.5	0	14.4286	13.7143
Figure 7G percentage of roots (%)									Figure 7H cell death area (μm2)
control Col-0	control atr-2	control che1	control atr-2;che1	2mM HU Col-0	2mM HU atr-2	2mM HU che1	2mM HU atr-2;che1		control Col-0	control atr-2	control che1	control atr-2;che1	2mM HU Col-0	2mM HU atr-2	2mM HU che1	2mM HU atr-2;che1
0.272727	0.0833333	0.461538	0.5	0.307692	1	1	1		16.5693	2.1485	109.982	145.909	42.9432	2992.52	539.249	3353.45
0.153846	0.0714286	0.5	0.307692	0.4	1	1	1		13.5641	2.31615	77.3324	38.0215	72.641	5713	636.093	2625.01
0	0.0454545	0.666667	0.636364	0.666667	1	1	1		0	7.43823	81.388	137.557	147.302	2771.18	362.343	1649.17
Figure 7C meristem length (μm)									Figure 7D meristem cell number
control Col-0	control atr-2	control che1	control atr-2;che1	1mM HU Col-0	1mM HU atr-2	1mM HU che1	1mM HU atr-2;che1		control Col-0	control atr-2	control che1	control atr-2;che1	1mM HU Col-0	1mM HU atr-2	1mM HU che1	1mM HU atr-2;che1
350.005	297.176	184.204	182.831	281.782	0	169.462	115.361		33.4667	32.5	14.3889	14.3889	26.6667	0	13.95	9.89474
330.527	277.154	153.938	155.916	238.316	8.21679	146.867	95.8744		34.15	26.1875	11.7895	12.6471	22.3333	1.14286	12.1	9
301.826	286.323	215.191	196.641	222.302	0	181.818	191.112		28.3333	28.9231	15.75	14.6429	23.5	0	14.4286	13.7143

## Sheet: Supplementary Figure 1B_1D_1E
Supplementary Figure 1B Primary root length (cm)					Supplementary Figure 1D meristem cell number					Supplementary Figure 1E root meristem length (μm)
Col-0	che1	CHE1 C1	CHE1 C2		Col-0	che1	CHE1 C1	CHE1 C2		Col-0	che1	CHE1 C1	CHE1 C2
1.573	0.3492	1.9359	1.2602		36	17	34	34		342.105	219.501	338.982	382.92
2.061	0.4347	2.1233	2.2337		40	19	39	25		324.5	180.789	385.581	315.988
2.2541	0.5972	1.9143	1.797		38	14	39	39		329.21	206.21	400.597	405.554
2.0677	0.3384	1.9287	1.6058		36	17	36	34		311.146	238.083	339.237	375.619
2.1321	0.3403	2.1845	2.0758		43	16	40	39		357.066	161.593	352.244	374.034
2.0298	0.4577	1.4237	2.4765		37	16	43	42		307.679	184.229	383.965	357.094
1.7762	0.3429	1.6857	2.2046		33	18	35	35		337.37	233.206	354.346	373.13
1.9125	0.629	2.0904	1.7766		34	17	36	36		317.461	234.361	393.618	373.26
2.2669	0.4752	2.0106	2.1928		41	18	33	39		358.224	186.376	368.479	357.371
1.9404	0.4767	2.2849	1.9953		42	17	32	31		377.569	201.695	365.198	358.076
2.4097	0.4792	2.1601	1.2046		36	19	46	34		343.682	237.48	366.869	372.454
1.7376	0.4669	1.9455	1.3433		37	17	39	36		319.933	188.776	404.021	343.68
1.9386	0.4942	1.7659	1.7051		37	18	37	41		324.216	211.642	407.737	386.78
2.0265	0.4055	1.8132	1.8431		29	18	41	34		310.101	200.14	379.801	366.663
2.1611	0.3869	2.3111	1.9121		28	17	40	38		310.714	211.724	397.545	333.006
2.2007	0.3958	2.1538	2.2302		40	20	31	39		340.609	242.373	350.849	338.404
2.3961	0.405	1.3948	1.7904		36	19	49	35		371.388	230.628	405.991	373.865
1.8932	0.4313	2.1747	1.8871		43	21	35	35		341.761	234.778	357.58	376.517
1.4568	0.3419	1.3295	1.348		45	15	31	34		376.665	255.55	348.071	348.449
2.2026	0.5402	1.9724	1.9051		38	18	36	35		369.619	218.437	382.427	390.588
1.6288	0.4497	2.1398	2.0511		28	15	39	40		245.981	221.669	362.769	394.49
2.3263	0.5648	1.7882	2.2327		38	19	39	38		328.472	193.417	379.24	353.726
1.8334	0.5102	1.3559	2.0017		40	17	37	35		334.469	198.478	367.774	336.795
1.9519	0.444	1.7586	2.1157		39	15	32	36		376.949	232.637	402.688	335.525
2.0704	0.5646	2.403	1.3797		34	19	32	42		364.847	210.477	352.867	343.585
2.5194	0.4875	2.1387	1.7118		38	18	34	36		355.07	214.825	352.603	326.904
2.2348	0.3716	1.7967	1.9634		35	18	41	28		366.731	225.456	375.606	336.658
2.2706	0.2838	1.6303	1.9367		32	16	26	40		336.136	196.842	295.858	394.262
2.3264	0.5523	1.2435	1.7676		35	15	36	29		314.148	230.395	343.951	296.926
2.2505	0.4579	1.3936	1.7346		40	14	43	31		380.742	219.52	377.005	324.969
2.0945	0.6016	1.9742	2.1162		43		39	38		380.709		388.905	364.501
1.564	0.642	2.1604	1.9632		42		39			361.677		364.551
1.903	0.4119	1.9239	1.347		38		38			363.264		367.807
2.1428	0.4855	2.4902	1.9341
2.1933	0.461	2.1441	2.0258
1.8856	0.4221	2.4152	1.9368
1.9908	0.3501	1.4117
2.1324	0.4893	1.4036
1.8249
2.0943
2.1623
1.9181
1.7686
2.1435
1.736
1.7323
2.0887
1.1949

## Sheet: SupplementaryFigure 4A_4B_4C_4D
Supplementary Figure 4A PLT1pro-CFP mean gray value			Supplementary Figure S4B PLT2pro-CFP mean gray value			Supplementary Figure 4C SHR-GFP mean gray value			Supplementary Figure 4D SCRpro-GFP mean gray value
Col-0	che1		Col-0	che1		Col-0	che1		Col-0	che1
84.239	32.59		124.057	104.479		53.544	45.725		116.861	101.462
89.651	36.191		111.366	117.621		43.886	77.126		131.008	106.438
105.905	34.076		118.073	115.336		41.001	63.143		152.635	86.207
86.184	31.328		96.51	92.373		62.174	47.61		153.845	79.326
82	31.616		112.499	119.021		58.645	53.274		91.577	52.479
105.601	25.633		89.864	102.214		54.217	47.474		117.326	71.642
105.566	42.683		97.054	114.134		65.129	45.646		91.135	106.242
106.403	53.799		99.139	99.446		57.601	46.275		144.985	116.693
112.685	31.603		122.544	119.898		55.773	44.048		106.949	126.242
93.453	28.375		98.581	109.298		64.473	40.175		115.499	47.101
101.294	27.922		115.491	57.806		68.147	39.607		139.183	64.393
94.381	42.126		85.221	107.766		63.09	47.09		140.542	63.726
102.266	25.461		87.201	113.666		65.703	38.108		104.712	77.116
102.068	38.566		128.195	84.92		77.334	56.625		87.165
104.456	26.845		118.342	84.753		73.651	45.063		135.31
82.413	37.973		89.349	105.231		69.658	54.911		92.167
76.112	33.963		136.505	85.29		62.129	54.031
106.558	18.958		112.266	74.156		54.833
	49.13		121.108			69.846
						56.896

## Sheet: Supplementary Figure 5A_5B
Supplementary Figure 5A percentage of roots (%)									Supplementary Figure 5B cell death area (μm2)
control Col-0	control che1	2mM HU Col-0	2mM HU che1	10μM MMC Col-0	10μM MMC che1	20μM zeocin Col-0	20μM zeocin che1		control Col-0	control che1	2mM HU Col-0	2mM HU che1	10μM MMC Col-0	10μM MMC che1	20μM zeocin Col-0	20μM zeocin che1
21.43	46.15	33.33	100	50	62.5	93.33	100		14.5943	215.387	71.9123	480.223	58.3387	134.579	436.435	492.222
12.5	33.33	38.89	83.33	33.33	83.33	86.67	100		8.92938	125.05	51.3128	242.29	46.007	235.592	789.253	825.507
0	33.33	62.5	100	23.53	93.75	93.75	100		0	78.7102	168.496	826.655	25.17	313.726	462.366	1020.16
6.67	50	42.86	93.75						4.46593	51.9763	70.8469	597.413
9.09	58.33	41.18	100						21.2698	131.651	37.5543	225.326
30	29.41	47.06	100						13.8131	72.304	84.8921	584.221
17.65	37.5	46.67	93.75						22.4001	50.086	96.8178	634.551
7.14	53.33		100						0.794571	44.4791	157.912	370.541
30	47.06		100						0	46.6709	172.817	472.062
6.67	46.67		100						18.7039	64.5239	130.345	361.123
	50		100						0	22.3091	56.8719	281.499
	64.29								44.4562	123.828
	20								36.3895	88.8489
	40								59.1655	89.8367
	25								24.5587	93.5152
									4.94313	112.006
									0	18.9513

[truncated: 2 more sheets: Supplementary Figure 6B_6D, Supplementary Figure 7E]
